# Supplementary material for: Allogeneic transplantation of programmable cells of monocytic origin (PCMO) improves angiogenesis and tissue recovery in critical limb ischemia (CLI): a translational approach
Source: Stem Cell Res Ther. 2018 Apr 27;9:117. doi: 10.1186/s13287-018-0871-8 (PMC5921555; doi:10.1186/s13287-018-0871-8)
Supplement: Supplementary file 6 — Table S4. Results of the tube formation assays for angiogenesis. One-way ANOVA providing the number of segments. (XLSX 51 kb) [file 13287_2018_871_MOESM6_ESM.xlsx]

## Sheet: Tabelle1
Tukey's multiple comparisons test/Number of segments	Mean Diff,	95,00% CI of diff,	Significant?	Summary	Adjusted P Value
D1N vs. D1H	-44.67	-83,89 to -5,44	Yes	*	0.0131	A-B
D1N vs. D2N	18.17	-21,06 to 57,39	No	ns	0.9114	A-C
D1N vs. D2H	-6.25	-45,48 to 32,98	No	ns	>0,9999	A-D
D1N vs. D3N	-7.25	-46,48 to 31,98	No	ns	>0,9999	A-E
D1N vs. D3H	9.583	-29,64 to 48,81	No	ns	0.9995	A-F
D1N vs. D4N	0	-39,23 to 39,23	No	ns	>0,9999	A-G
D1N vs. D4H	-39.92	-79,14 to -0,6896	Yes	*	0.0426	A-H
D1N vs. D5N	18.5	-20,73 to 57,73	No	ns	0.901	A-I
D1N vs. D5H	3.75	-35,48 to 42,98	No	ns	>0,9999	A-J
D1N vs. pool/N	3.167	-36,06 to 42,39	No	ns	>0,9999	A-K
D1N vs. pool/H	-36.5	-75,73 to 2,727	No	ns	0.0913	A-L
D1H vs. D2N	62.83	23,61 to 102,1	Yes	****	<0,0001	B-C
D1H vs. D2H	38.42	-0,8104 to 77,64	No	ns	0.0601	B-D
D1H vs. D3N	37.42	-1,81 to 76,64	No	ns	0.075	B-E
D1H vs. D3H	54.25	15,02 to 93,48	Yes	***	0.0009	B-F
D1H vs. D4N	44.67	5,44 to 83,89	Yes	*	0.0131	B-G
D1H vs. D4H	4.75	-34,48 to 43,98	No	ns	>0,9999	B-H
D1H vs. D5N	63.17	23,94 to 102,4	Yes	****	<0,0001	B-I
D1H vs. D5H	48.42	9,19 to 87,64	Yes	**	0.0048	B-J
D1H vs. pool/N	47.83	8,606 to 87,06	Yes	**	0.0056	B-K
D1H vs. pool/H	8.167	-31,06 to 47,39	No	ns	0.9999	B-L
D2N vs. D2H	-24.42	-63,64 to 14,81	No	ns	0.6135	C-D
D2N vs. D3N	-25.42	-64,64 to 13,81	No	ns	0.554	C-E
D2N vs. D3H	-8.583	-47,81 to 30,64	No	ns	0.9998	C-F
D2N vs. D4N	-18.17	-57,39 to 21,06	No	ns	0.9114	C-G
D2N vs. D4H	-58.08	-97,31 to -18,86	Yes	***	0.0003	C-H
D2N vs. D5N	0.3333	-38,89 to 39,56	No	ns	>0,9999	C-I
D2N vs. D5H	-14.42	-53,64 to 24,81	No	ns	0.9822	C-J
D2N vs. pool/N	-15	-54,23 to 24,23	No	ns	0.976	C-K
D2N vs. pool/H	-54.67	-93,89 to -15,44	Yes	***	0.0008	C-L
D2H vs. D3N	-1	-40,23 to 38,23	No	ns	>0,9999	D-E
D2H vs. D3H	15.83	-23,39 to 55,06	No	ns	0.9644	D-F
D2H vs. D4N	6.25	-32,98 to 45,48	No	ns	>0,9999	D-G
D2H vs. D4H	-33.67	-72,89 to 5,56	No	ns	0.1609	D-H
D2H vs. D5N	24.75	-14,48 to 63,98	No	ns	0.5937	D-I
D2H vs. D5H	10	-29,23 to 49,23	No	ns	0.9992	D-J
D2H vs. pool/N	9.417	-29,81 to 48,64	No	ns	0.9996	D-K
D2H vs. pool/H	-30.25	-69,48 to 8,977	No	ns	0.2911	D-L
D3N vs. D3H	16.83	-22,39 to 56,06	No	ns	0.9457	E-F
D3N vs. D4N	7.25	-31,98 to 46,48	No	ns	>0,9999	E-G
D3N vs. D4H	-32.67	-71,89 to 6,56	No	ns	0.1935	E-H
D3N vs. D5N	25.75	-13,48 to 64,98	No	ns	0.5342	E-I
D3N vs. D5H	11	-28,23 to 50,23	No	ns	0.9981	E-J
D3N vs. pool/N	10.42	-28,81 to 49,64	No	ns	0.9989	E-K
D3N vs. pool/H	-29.25	-68,48 to 9,977	No	ns	0.3392	E-L
D3H vs. D4N	-9.583	-48,81 to 29,64	No	ns	0.9995	F-G
D3H vs. D4H	-49.5	-88,73 to -10,27	Yes	**	0.0035	F-H
D3H vs. D5N	8.917	-30,31 to 48,14	No	ns	0.9997	F-I
D3H vs. D5H	-5.833	-45,06 to 33,39	No	ns	>0,9999	F-J
D3H vs. pool/N	-6.417	-45,64 to 32,81	No	ns	>0,9999	F-K
D3H vs. pool/H	-46.08	-85,31 to -6,856	Yes	**	0.009	F-L
D4N vs. D4H	-39.92	-79,14 to -0,6896	Yes	*	0.0426	G-H
D4N vs. D5N	18.5	-20,73 to 57,73	No	ns	0.901	G-I
D4N vs. D5H	3.75	-35,48 to 42,98	No	ns	>0,9999	G-J
D4N vs. pool/N	3.167	-36,06 to 42,39	No	ns	>0,9999	G-K
D4N vs. pool/H	-36.5	-75,73 to 2,727	No	ns	0.0913	G-L
D4H vs. D5N	58.42	19,19 to 97,64	Yes	***	0.0002	H-I
D4H vs. D5H	43.67	4,44 to 82,89	Yes	*	0.017	H-J
D4H vs. pool/N	43.08	3,856 to 82,31	Yes	*	0.0197	H-K
D4H vs. pool/H	3.417	-35,81 to 42,64	No	ns	>0,9999	H-L
D5N vs. D5H	-14.75	-53,98 to 24,48	No	ns	0.9788	I-J
D5N vs. pool/N	-15.33	-54,56 to 23,89	No	ns	0.9718	I-K
D5N vs. pool/H	-55	-94,23 to -15,77	Yes	***	0.0007	I-L
D5H vs. pool/N	-0.5833	-39,81 to 38,64	No	ns	>0,9999	J-K
D5H vs. pool/H	-40.25	-79,48 to -1,023	Yes	*	0.0394	J-L
pool/N vs. pool/H	-39.67	-78,89 to -0,4396	Yes	*	0.0452	K-L
Test details	Mean 1	Mean 2	Mean Diff,	SE of diff,	n1	n2	q	DF
D1N vs. D1H	67.42	112.1	-44.67	11.54	6	6	5.475	60
D1N vs. D2N	67.42	49.25	18.17	11.54	6	6	2.227	60
D1N vs. D2H	67.42	73.67	-6.25	11.54	6	6	0.7661	60
D1N vs. D3N	67.42	74.67	-7.25	11.54	6	6	0.8887	60
D1N vs. D3H	67.42	57.83	9.583	11.54	6	6	1.175	60
D1N vs. D4N	67.42	67.42	0	11.54	6	6	0	60
D1N vs. D4H	67.42	107.3	-39.92	11.54	6	6	4.893	60
D1N vs. D5N	67.42	48.92	18.5	11.54	6	6	2.268	60
D1N vs. D5H	67.42	63.67	3.75	11.54	6	6	0.4597	60
D1N vs. pool/N	67.42	64.25	3.167	11.54	6	6	0.3882	60
D1N vs. pool/H	67.42	103.9	-36.5	11.54	6	6	4.474	60
D1H vs. D2N	112.1	49.25	62.83	11.54	6	6	7.702	60
D1H vs. D2H	112.1	73.67	38.42	11.54	6	6	4.709	60
D1H vs. D3N	112.1	74.67	37.42	11.54	6	6	4.587	60
D1H vs. D3H	112.1	57.83	54.25	11.54	6	6	6.65	60
D1H vs. D4N	112.1	67.42	44.67	11.54	6	6	5.475	60
D1H vs. D4H	112.1	107.3	4.75	11.54	6	6	0.5823	60
D1H vs. D5N	112.1	48.92	63.17	11.54	6	6	7.743	60
D1H vs. D5H	112.1	63.67	48.42	11.54	6	6	5.935	60
D1H vs. pool/N	112.1	64.25	47.83	11.54	6	6	5.863	60
D1H vs. pool/H	112.1	103.9	8.167	11.54	6	6	1.001	60
D2N vs. D2H	49.25	73.67	-24.42	11.54	6	6	2.993	60
D2N vs. D3N	49.25	74.67	-25.42	11.54	6	6	3.116	60
D2N vs. D3H	49.25	57.83	-8.583	11.54	6	6	1.052	60
D2N vs. D4N	49.25	67.42	-18.17	11.54	6	6	2.227	60
D2N vs. D4H	49.25	107.3	-58.08	11.54	6	6	7.12	60
D2N vs. D5N	49.25	48.92	0.3333	11.54	6	6	0.04086	60
D2N vs. D5H	49.25	63.67	-14.42	11.54	6	6	1.767	60
D2N vs. pool/N	49.25	64.25	-15	11.54	6	6	1.839	60
D2N vs. pool/H	49.25	103.9	-54.67	11.54	6	6	6.701	60
D2H vs. D3N	73.67	74.67	-1	11.54	6	6	0.1226	60
D2H vs. D3H	73.67	57.83	15.83	11.54	6	6	1.941	60
D2H vs. D4N	73.67	67.42	6.25	11.54	6	6	0.7661	60
D2H vs. D4H	73.67	107.3	-33.67	11.54	6	6	4.127	60
D2H vs. D5N	73.67	48.92	24.75	11.54	6	6	3.034	60
D2H vs. D5H	73.67	63.67	10	11.54	6	6	1.226	60
D2H vs. pool/N	73.67	64.25	9.417	11.54	6	6	1.154	60
D2H vs. pool/H	73.67	103.9	-30.25	11.54	6	6	3.708	60
D3N vs. D3H	74.67	57.83	16.83	11.54	6	6	2.063	60
D3N vs. D4N	74.67	67.42	7.25	11.54	6	6	0.8887	60
D3N vs. D4H	74.67	107.3	-32.67	11.54	6	6	4.004	60
D3N vs. D5N	74.67	48.92	25.75	11.54	6	6	3.156	60
D3N vs. D5H	74.67	63.67	11	11.54	6	6	1.348	60
D3N vs. pool/N	74.67	64.25	10.42	11.54	6	6	1.277	60
D3N vs. pool/H	74.67	103.9	-29.25	11.54	6	6	3.585	60
D3H vs. D4N	57.83	67.42	-9.583	11.54	6	6	1.175	60
D3H vs. D4H	57.83	107.3	-49.5	11.54	6	6	6.068	60
D3H vs. D5N	57.83	48.92	8.917	11.54	6	6	1.093	60
D3H vs. D5H	57.83	63.67	-5.833	11.54	6	6	0.7151	60
D3H vs. pool/N	57.83	64.25	-6.417	11.54	6	6	0.7866	60
D3H vs. pool/H	57.83	103.9	-46.08	11.54	6	6	5.649	60
D4N vs. D4H	67.42	107.3	-39.92	11.54	6	6	4.893	60
D4N vs. D5N	67.42	48.92	18.5	11.54	6	6	2.268	60
D4N vs. D5H	67.42	63.67	3.75	11.54	6	6	0.4597	60
D4N vs. pool/N	67.42	64.25	3.167	11.54	6	6	0.3882	60
D4N vs. pool/H	67.42	103.9	-36.5	11.54	6	6	4.474	60
D4H vs. D5N	107.3	48.92	58.42	11.54	6	6	7.161	60
D4H vs. D5H	107.3	63.67	43.67	11.54	6	6	5.353	60
D4H vs. pool/N	107.3	64.25	43.08	11.54	6	6	5.281	60
D4H vs. pool/H	107.3	103.9	3.417	11.54	6	6	0.4188	60
D5N vs. D5H	48.92	63.67	-14.75	11.54	6	6	1.808	60
D5N vs. pool/N	48.92	64.25	-15.33	11.54	6	6	1.88	60
D5N vs. pool/H	48.92	103.9	-55	11.54	6	6	6.742	60
D5H vs. pool/N	63.67	64.25	-0.5833	11.54	6	6	0.07151	60
D5H vs. pool/H	63.67	103.9	-40.25	11.54	6	6	4.934	60
pool/N vs. pool/H	64.25	103.9	-39.67	11.54	6	6	4.862	60
