# Supplementary material for: Allogeneic transplantation of programmable cells of monocytic origin (PCMO) improves angiogenesis and tissue recovery in critical limb ischemia (CLI): a translational approach
Source: Stem Cell Res Ther. 2018 Apr 27;9:117. doi: 10.1186/s13287-018-0871-8 (PMC5921555; doi:10.1186/s13287-018-0871-8)
Supplement: Supplementary file 7 — Table S5. Results of the tube formation assays for angiogenesis. One-way ANOVA providing the number of meshes. (XLSX 61 kb) [file 13287_2018_871_MOESM7_ESM.xlsx]

## Sheet: Tabelle1
Tukey's multiple comparisons test/ Number of meshes	Mean Diff,	95,00% CI of diff,	Significant?	Summary	Adjusted P Value
D1N vs. D1H	-13.33	-24,65 to -2,019	Yes	**	0.0087	A-B
D1N vs. D2N	5.333	-5,981 to 16,65	No	ns	0.9013	A-C
D1N vs. D2H	-0.25	-11,56 to 11,06	No	ns	>0,9999	A-D
D1N vs. D3N	-1.833	-13,15 to 9,481	No	ns	>0,9999	A-E
D1N vs. D3H	3.167	-8,147 to 14,48	No	ns	0.9982	A-F
D1N vs. D4N	0.9167	-10,4 to 12,23	No	ns	>0,9999	A-G
D1N vs. D4H	-11.83	-23,15 to -0,5193	Yes	*	0.0327	A-H
D1N vs. D5N	5.667	-5,647 to 16,98	No	ns	0.8598	A-I
D1N vs. D5H	1.167	-10,15 to 12,48	No	ns	>0,9999	A-J
D1N vs. pool/N	1.167	-10,15 to 12,48	No	ns	>0,9999	A-K
D1N vs. pool/H	-10.33	-21,65 to 0,9807	No	ns	0.105	A-L
D1H vs. D2N	18.67	7,353 to 29,98	Yes	****	<0,0001	B-C
D1H vs. D2H	13.08	1,769 to 24,4	Yes	*	0.0109	B-D
D1H vs. D3N	11.5	0,1859 to 22,81	Yes	*	0.0431	B-E
D1H vs. D3H	16.5	5,186 to 27,81	Yes	***	0.0004	B-F
D1H vs. D4N	14.25	2,936 to 25,56	Yes	**	0.0036	B-G
D1H vs. D4H	1.5	-9,814 to 12,81	No	ns	>0,9999	B-H
D1H vs. D5N	19	7,686 to 30,31	Yes	****	<0,0001	B-I
D1H vs. D5H	14.5	3,186 to 25,81	Yes	**	0.0028	B-J
D1H vs. pool/N	14.5	3,186 to 25,81	Yes	**	0.0028	B-K
D1H vs. pool/H	3	-8,314 to 14,31	No	ns	0.9989	B-L
D2N vs. D2H	-5.583	-16,9 to 5,731	No	ns	0.871	C-D
D2N vs. D3N	-7.167	-18,48 to 4,147	No	ns	0.5879	C-E
D2N vs. D3H	-2.167	-13,48 to 9,147	No	ns	>0,9999	C-F
D2N vs. D4N	-4.417	-15,73 to 6,897	No	ns	0.972	C-G
D2N vs. D4H	-17.17	-28,48 to -5,853	Yes	***	0.0002	C-H
D2N vs. D5N	0.3333	-10,98 to 11,65	No	ns	>0,9999	C-I
D2N vs. D5H	-4.167	-15,48 to 7,147	No	ns	0.9819	C-J
D2N vs. pool/N	-4.167	-15,48 to 7,147	No	ns	0.9819	C-K
D2N vs. pool/H	-15.67	-26,98 to -4,353	Yes	***	0.0009	C-L
D2H vs. D3N	-1.583	-12,9 to 9,731	No	ns	>0,9999	D-E
D2H vs. D3H	3.417	-7,897 to 14,73	No	ns	0.9964	D-F
D2H vs. D4N	1.167	-10,15 to 12,48	No	ns	>0,9999	D-G
D2H vs. D4H	-11.58	-22,9 to -0,2693	Yes	*	0.0402	D-H
D2H vs. D5N	5.917	-5,397 to 17,23	No	ns	0.823	D-I
D2H vs. D5H	1.417	-9,897 to 12,73	No	ns	>0,9999	D-J
D2H vs. pool/N	1.417	-9,897 to 12,73	No	ns	>0,9999	D-K
D2H vs. pool/H	-10.08	-21,4 to 1,231	No	ns	0.1252	D-L
D3N vs. D3H	5	-6,314 to 16,31	No	ns	0.9341	E-F
D3N vs. D4N	2.75	-8,564 to 14,06	No	ns	0.9995	E-G
D3N vs. D4H	-10	-21,31 to 1,314	No	ns	0.1326	E-H
D3N vs. D5N	7.5	-3,814 to 18,81	No	ns	0.5192	E-I
D3N vs. D5H	3	-8,314 to 14,31	No	ns	0.9989	E-J
D3N vs. pool/N	3	-8,314 to 14,31	No	ns	0.9989	E-K
D3N vs. pool/H	-8.5	-19,81 to 2,814	No	ns	0.3282	E-L
D3H vs. D4N	-2.25	-13,56 to 9,064	No	ns	>0,9999	F-G
D3H vs. D4H	-15	-26,31 to -3,686	Yes	**	0.0017	F-H
D3H vs. D5N	2.5	-8,814 to 13,81	No	ns	0.9998	F-I
D3H vs. D5H	-2	-13,31 to 9,314	No	ns	>0,9999	F-J
D3H vs. pool/N	-2	-13,31 to 9,314	No	ns	>0,9999	F-K
D3H vs. pool/H	-13.5	-24,81 to -2,186	Yes	**	0.0074	F-L
D4N vs. D4H	-12.75	-24,06 to -1,436	Yes	*	0.0148	G-H
D4N vs. D5N	4.75	-6,564 to 16,06	No	ns	0.9532	G-I
D4N vs. D5H	0.25	-11,06 to 11,56	No	ns	>0,9999	G-J
D4N vs. pool/N	0.25	-11,06 to 11,56	No	ns	>0,9999	G-K
D4N vs. pool/H	-11.25	-22,56 to 0,06407	No	ns	0.0526	G-L
D4H vs. D5N	17.5	6,186 to 28,81	Yes	***	0.0001	H-I
D4H vs. D5H	13	1,686 to 24,31	Yes	*	0.0118	H-J
D4H vs. pool/N	13	1,686 to 24,31	Yes	*	0.0118	H-K
D4H vs. pool/H	1.5	-9,814 to 12,81	No	ns	>0,9999	H-L
D5N vs. D5H	-4.5	-15,81 to 6,814	No	ns	0.968	I-J
D5N vs. pool/N	-4.5	-15,81 to 6,814	No	ns	0.968	I-K
D5N vs. pool/H	-16	-27,31 to -4,686	Yes	***	0.0006	I-L
D5H vs. pool/N	0	-11,31 to 11,31	No	ns	>0,9999	J-K
D5H vs. pool/H	-11.5	-22,81 to -0,1859	Yes	*	0.0431	J-L
pool/N vs. pool/H	-11.5	-22,81 to -0,1859	Yes	*	0.0431	K-L
Test details	Mean 1	Mean 2	Mean Diff,	SE of diff,	n1	n2	q	DF
D1N vs. D1H	13.75	27.08	-13.33	3.328	6	6	5.667	60
D1N vs. D2N	13.75	8.417	5.333	3.328	6	6	2.267	60
D1N vs. D2H	13.75	14	-0.25	3.328	6	6	0.1062	60
D1N vs. D3N	13.75	15.58	-1.833	3.328	6	6	0.7792	60
D1N vs. D3H	13.75	10.58	3.167	3.328	6	6	1.346	60
D1N vs. D4N	13.75	12.83	0.9167	3.328	6	6	0.3896	60
D1N vs. D4H	13.75	25.58	-11.83	3.328	6	6	5.029	60
D1N vs. D5N	13.75	8.083	5.667	3.328	6	6	2.408	60
D1N vs. D5H	13.75	12.58	1.167	3.328	6	6	0.4958	60
D1N vs. pool/N	13.75	12.58	1.167	3.328	6	6	0.4958	60
D1N vs. pool/H	13.75	24.08	-10.33	3.328	6	6	4.392	60
D1H vs. D2N	27.08	8.417	18.67	3.328	6	6	7.933	60
D1H vs. D2H	27.08	14	13.08	3.328	6	6	5.56	60
D1H vs. D3N	27.08	15.58	11.5	3.328	6	6	4.887	60
D1H vs. D3H	27.08	10.58	16.5	3.328	6	6	7.012	60
D1H vs. D4N	27.08	12.83	14.25	3.328	6	6	6.056	60
D1H vs. D4H	27.08	25.58	1.5	3.328	6	6	0.6375	60
D1H vs. D5N	27.08	8.083	19	3.328	6	6	8.075	60
D1H vs. D5H	27.08	12.58	14.5	3.328	6	6	6.162	60
D1H vs. pool/N	27.08	12.58	14.5	3.328	6	6	6.162	60
D1H vs. pool/H	27.08	24.08	3	3.328	6	6	1.275	60
D2N vs. D2H	8.417	14	-5.583	3.328	6	6	2.373	60
D2N vs. D3N	8.417	15.58	-7.167	3.328	6	6	3.046	60
D2N vs. D3H	8.417	10.58	-2.167	3.328	6	6	0.9208	60
D2N vs. D4N	8.417	12.83	-4.417	3.328	6	6	1.877	60
D2N vs. D4H	8.417	25.58	-17.17	3.328	6	6	7.296	60
D2N vs. D5N	8.417	8.083	0.3333	3.328	6	6	0.1417	60
D2N vs. D5H	8.417	12.58	-4.167	3.328	6	6	1.771	60
D2N vs. pool/N	8.417	12.58	-4.167	3.328	6	6	1.771	60
D2N vs. pool/H	8.417	24.08	-15.67	3.328	6	6	6.658	60
D2H vs. D3N	14	15.58	-1.583	3.328	6	6	0.6729	60
D2H vs. D3H	14	10.58	3.417	3.328	6	6	1.452	60
D2H vs. D4N	14	12.83	1.167	3.328	6	6	0.4958	60
D2H vs. D4H	14	25.58	-11.58	3.328	6	6	4.923	60
D2H vs. D5N	14	8.083	5.917	3.328	6	6	2.515	60
D2H vs. D5H	14	12.58	1.417	3.328	6	6	0.6021	60
D2H vs. pool/N	14	12.58	1.417	3.328	6	6	0.6021	60
D2H vs. pool/H	14	24.08	-10.08	3.328	6	6	4.285	60
D3N vs. D3H	15.58	10.58	5	3.328	6	6	2.125	60
D3N vs. D4N	15.58	12.83	2.75	3.328	6	6	1.169	60
D3N vs. D4H	15.58	25.58	-10	3.328	6	6	4.25	60
D3N vs. D5N	15.58	8.083	7.5	3.328	6	6	3.187	60
D3N vs. D5H	15.58	12.58	3	3.328	6	6	1.275	60
D3N vs. pool/N	15.58	12.58	3	3.328	6	6	1.275	60
D3N vs. pool/H	15.58	24.08	-8.5	3.328	6	6	3.612	60
D3H vs. D4N	10.58	12.83	-2.25	3.328	6	6	0.9562	60
D3H vs. D4H	10.58	25.58	-15	3.328	6	6	6.375	60
D3H vs. D5N	10.58	8.083	2.5	3.328	6	6	1.062	60
D3H vs. D5H	10.58	12.58	-2	3.328	6	6	0.85	60
D3H vs. pool/N	10.58	12.58	-2	3.328	6	6	0.85	60
D3H vs. pool/H	10.58	24.08	-13.5	3.328	6	6	5.737	60
D4N vs. D4H	12.83	25.58	-12.75	3.328	6	6	5.419	60
D4N vs. D5N	12.83	8.083	4.75	3.328	6	6	2.019	60
D4N vs. D5H	12.83	12.58	0.25	3.328	6	6	0.1062	60
D4N vs. pool/N	12.83	12.58	0.25	3.328	6	6	0.1062	60
D4N vs. pool/H	12.83	24.08	-11.25	3.328	6	6	4.781	60
D4H vs. D5N	25.58	8.083	17.5	3.328	6	6	7.437	60
D4H vs. D5H	25.58	12.58	13	3.328	6	6	5.525	60
D4H vs. pool/N	25.58	12.58	13	3.328	6	6	5.525	60
D4H vs. pool/H	25.58	24.08	1.5	3.328	6	6	0.6375	60
D5N vs. D5H	8.083	12.58	-4.5	3.328	6	6	1.912	60
D5N vs. pool/N	8.083	12.58	-4.5	3.328	6	6	1.912	60
D5N vs. pool/H	8.083	24.08	-16	3.328	6	6	6.8	60
D5H vs. pool/N	12.58	12.58	0	3.328	6	6	0	60
D5H vs. pool/H	12.58	24.08	-11.5	3.328	6	6	4.887	60
pool/N vs. pool/H	12.58	24.08	-11.5	3.328	6	6	4.887	60
