# Supplementary material for: Allogeneic transplantation of programmable cells of monocytic origin (PCMO) improves angiogenesis and tissue recovery in critical limb ischemia (CLI): a translational approach
Source: Stem Cell Res Ther. 2018 Apr 27;9:117. doi: 10.1186/s13287-018-0871-8 (PMC5921555; doi:10.1186/s13287-018-0871-8)
Supplement: Supplementary file 8 — Table S6. Results of the tube formation assays for angiogenesis. One-way ANOVA providing the number of nodes. (XLSX 57 kb) [file 13287_2018_871_MOESM8_ESM.xlsx]

## Sheet: Tabelle1
Tukey's multiple comparisons test/ Number of nodes	Mean Diff,	95,00% CI of diff,	Significant?	Summary	Adjusted P Value
D1N vs. D1H	-105.8	-196,2 to -15,45	Yes	**	0.0094	A-B
D1N vs. D2N	36.33	-54,05 to 126,7	No	ns	0.9654	A-C
D1N vs. D2H	-28.33	-118,7 to 62,05	No	ns	0.9951	A-D
D1N vs. D3N	-21.67	-112 to 68,71	No	ns	0.9996	A-E
D1N vs. D3H	5.333	-85,05 to 95,71	No	ns	>0,9999	A-F
D1N vs. D4N	-6.5	-96,88 to 83,88	No	ns	>0,9999	A-G
D1N vs. D4H	-94.92	-185,3 to -4,537	Yes	*	0.0314	A-H
D1N vs. D5N	30.17	-60,21 to 120,5	No	ns	0.9917	A-I
D1N vs. D5H	6.417	-83,96 to 96,8	No	ns	>0,9999	A-J
D1N vs. pool/N	2.667	-87,71 to 93,05	No	ns	>0,9999	A-K
D1N vs. pool/H	-87.08	-177,5 to 3,296	No	ns	0.069	A-L
D1H vs. D2N	142.2	51,79 to 232,5	Yes	****	<0,0001	B-C
D1H vs. D2H	77.5	-12,88 to 167,9	No	ns	0.1618	B-D
D1H vs. D3N	84.17	-6,213 to 174,5	No	ns	0.0907	B-E
D1H vs. D3H	111.2	20,79 to 201,5	Yes	**	0.005	B-F
D1H vs. D4N	99.33	8,954 to 189,7	Yes	*	0.0195	B-G
D1H vs. D4H	10.92	-79,46 to 101,3	No	ns	>0,9999	B-H
D1H vs. D5N	136	45,62 to 226,4	Yes	***	0.0002	B-I
D1H vs. D5H	112.3	21,87 to 202,6	Yes	**	0.0044	B-J
D1H vs. pool/N	108.5	18,12 to 198,9	Yes	**	0.0069	B-K
D1H vs. pool/H	18.75	-71,63 to 109,1	No	ns	0.9999	B-L
D2N vs. D2H	-64.67	-155 to 25,71	No	ns	0.4012	C-D
D2N vs. D3N	-58	-148,4 to 32,38	No	ns	0.5685	C-E
D2N vs. D3H	-31	-121,4 to 59,38	No	ns	0.9896	C-F
D2N vs. D4N	-42.83	-133,2 to 47,55	No	ns	0.8981	C-G
D2N vs. D4H	-131.3	-221,6 to -40,87	Yes	***	0.0004	C-H
D2N vs. D5N	-6.167	-96,55 to 84,21	No	ns	>0,9999	C-I
D2N vs. D5H	-29.92	-120,3 to 60,46	No	ns	0.9922	C-J
D2N vs. pool/N	-33.67	-124 to 56,71	No	ns	0.9803	C-K
D2N vs. pool/H	-123.4	-213,8 to -33,04	Yes	**	0.0011	C-L
D2H vs. D3N	6.667	-83,71 to 97,05	No	ns	>0,9999	D-E
D2H vs. D3H	33.67	-56,71 to 124	No	ns	0.9803	D-F
D2H vs. D4N	21.83	-68,55 to 112,2	No	ns	0.9995	D-G
D2H vs. D4H	-66.58	-157 to 23,8	No	ns	0.357	D-H
D2H vs. D5N	58.5	-31,88 to 148,9	No	ns	0.5556	D-I
D2H vs. D5H	34.75	-55,63 to 125,1	No	ns	0.975	D-J
D2H vs. pool/N	31	-59,38 to 121,4	No	ns	0.9896	D-K
D2H vs. pool/H	-58.75	-149,1 to 31,63	No	ns	0.5491	D-L
D3N vs. D3H	27	-63,38 to 117,4	No	ns	0.9967	E-F
D3N vs. D4N	15.17	-75,21 to 105,5	No	ns	>0,9999	E-G
D3N vs. D4H	-73.25	-163,6 to 17,13	No	ns	0.2257	E-H
D3N vs. D5N	51.83	-38,55 to 142,2	No	ns	0.7236	E-I
D3N vs. D5H	28.08	-62,3 to 118,5	No	ns	0.9954	E-J
D3N vs. pool/N	24.33	-66,05 to 114,7	No	ns	0.9987	E-K
D3N vs. pool/H	-65.42	-155,8 to 24,96	No	ns	0.3836	E-L
D3H vs. D4N	-11.83	-102,2 to 78,55	No	ns	>0,9999	F-G
D3H vs. D4H	-100.3	-190,6 to -9,871	Yes	*	0.0176	F-H
D3H vs. D5N	24.83	-65,55 to 115,2	No	ns	0.9984	F-I
D3H vs. D5H	1.083	-89,3 to 91,46	No	ns	>0,9999	F-J
D3H vs. pool/N	-2.667	-93,05 to 87,71	No	ns	>0,9999	F-K
D3H vs. pool/H	-92.42	-182,8 to -2,037	Yes	*	0.0407	F-L
D4N vs. D4H	-88.42	-178,8 to 1,963	No	ns	0.0607	G-H
D4N vs. D5N	36.67	-53,71 to 127	No	ns	0.9631	G-I
D4N vs. D5H	12.92	-77,46 to 103,3	No	ns	>0,9999	G-J
D4N vs. pool/N	9.167	-81,21 to 99,55	No	ns	>0,9999	G-K
D4N vs. pool/H	-80.58	-171 to 9,796	No	ns	0.1248	G-L
D4H vs. D5N	125.1	34,7 to 215,5	Yes	***	0.0009	H-I
D4H vs. D5H	101.3	10,95 to 191,7	Yes	*	0.0156	H-J
D4H vs. pool/N	97.58	7,204 to 188	Yes	*	0.0236	H-K
D4H vs. pool/H	7.833	-82,55 to 98,21	No	ns	>0,9999	H-L
D5N vs. D5H	-23.75	-114,1 to 66,63	No	ns	0.999	I-J
D5N vs. pool/N	-27.5	-117,9 to 62,88	No	ns	0.9962	I-K
D5N vs. pool/H	-117.3	-207,6 to -26,87	Yes	**	0.0024	I-L
D5H vs. pool/N	-3.75	-94,13 to 86,63	No	ns	>0,9999	J-K
D5H vs. pool/H	-93.5	-183,9 to -3,121	Yes	*	0.0364	J-L
pool/N vs. pool/H	-89.75	-180,1 to 0,6294	No	ns	0.0532	K-L
Test details	Mean 1	Mean 2	Mean Diff,	SE of diff,	n1	n2	q
D1N vs. D1H	201.2	307	-105.8	26.58	6	6	5.631
D1N vs. D2N	201.2	164.8	36.33	26.58	6	6	1.933
D1N vs. D2H	201.2	229.5	-28.33	26.58	6	6	1.507
D1N vs. D3N	201.2	222.8	-21.67	26.58	6	6	1.153
D1N vs. D3H	201.2	195.8	5.333	26.58	6	6	0.2838
D1N vs. D4N	201.2	207.7	-6.5	26.58	6	6	0.3458
D1N vs. D4H	201.2	296.1	-94.92	26.58	6	6	5.05
D1N vs. D5N	201.2	171	30.17	26.58	6	6	1.605
D1N vs. D5H	201.2	194.8	6.417	26.58	6	6	0.3414
D1N vs. pool/N	201.2	198.5	2.667	26.58	6	6	0.1419
D1N vs. pool/H	201.2	288.3	-87.08	26.58	6	6	4.633
D1H vs. D2N	307	164.8	142.2	26.58	6	6	7.564
D1H vs. D2H	307	229.5	77.5	26.58	6	6	4.123
D1H vs. D3N	307	222.8	84.17	26.58	6	6	4.478
D1H vs. D3H	307	195.8	111.2	26.58	6	6	5.914
D1H vs. D4N	307	207.7	99.33	26.58	6	6	5.285
D1H vs. D4H	307	296.1	10.92	26.58	6	6	0.5808
D1H vs. D5N	307	171	136	26.58	6	6	7.236
D1H vs. D5H	307	194.8	112.3	26.58	6	6	5.972
D1H vs. pool/N	307	198.5	108.5	26.58	6	6	5.773
D1H vs. pool/H	307	288.3	18.75	26.58	6	6	0.9976
D2N vs. D2H	164.8	229.5	-64.67	26.58	6	6	3.44
D2N vs. D3N	164.8	222.8	-58	26.58	6	6	3.086
D2N vs. D3H	164.8	195.8	-31	26.58	6	6	1.649
D2N vs. D4N	164.8	207.7	-42.83	26.58	6	6	2.279
D2N vs. D4H	164.8	296.1	-131.3	26.58	6	6	6.983
D2N vs. D5N	164.8	171	-6.167	26.58	6	6	0.3281
D2N vs. D5H	164.8	194.8	-29.92	26.58	6	6	1.592
D2N vs. pool/N	164.8	198.5	-33.67	26.58	6	6	1.791
D2N vs. pool/H	164.8	288.3	-123.4	26.58	6	6	6.566
D2H vs. D3N	229.5	222.8	6.667	26.58	6	6	0.3547
D2H vs. D3H	229.5	195.8	33.67	26.58	6	6	1.791
D2H vs. D4N	229.5	207.7	21.83	26.58	6	6	1.162
D2H vs. D4H	229.5	296.1	-66.58	26.58	6	6	3.542
D2H vs. D5N	229.5	171	58.5	26.58	6	6	3.112
D2H vs. D5H	229.5	194.8	34.75	26.58	6	6	1.849
D2H vs. pool/N	229.5	198.5	31	26.58	6	6	1.649
D2H vs. pool/H	229.5	288.3	-58.75	26.58	6	6	3.126
D3N vs. D3H	222.8	195.8	27	26.58	6	6	1.436
D3N vs. D4N	222.8	207.7	15.17	26.58	6	6	0.8069
D3N vs. D4H	222.8	296.1	-73.25	26.58	6	6	3.897
D3N vs. D5N	222.8	171	51.83	26.58	6	6	2.758
D3N vs. D5H	222.8	194.8	28.08	26.58	6	6	1.494
D3N vs. pool/N	222.8	198.5	24.33	26.58	6	6	1.295
D3N vs. pool/H	222.8	288.3	-65.42	26.58	6	6	3.48
D3H vs. D4N	195.8	207.7	-11.83	26.58	6	6	0.6296
D3H vs. D4H	195.8	296.1	-100.3	26.58	6	6	5.334
D3H vs. D5N	195.8	171	24.83	26.58	6	6	1.321
D3H vs. D5H	195.8	194.8	1.083	26.58	6	6	0.05764
D3H vs. pool/N	195.8	198.5	-2.667	26.58	6	6	0.1419
D3H vs. pool/H	195.8	288.3	-92.42	26.58	6	6	4.917
D4N vs. D4H	207.7	296.1	-88.42	26.58	6	6	4.704
D4N vs. D5N	207.7	171	36.67	26.58	6	6	1.951
D4N vs. D5H	207.7	194.8	12.92	26.58	6	6	0.6872
D4N vs. pool/N	207.7	198.5	9.167	26.58	6	6	0.4877
D4N vs. pool/H	207.7	288.3	-80.58	26.58	6	6	4.287
D4H vs. D5N	296.1	171	125.1	26.58	6	6	6.655
D4H vs. D5H	296.1	194.8	101.3	26.58	6	6	5.391
D4H vs. pool/N	296.1	198.5	97.58	26.58	6	6	5.192
D4H vs. pool/H	296.1	288.3	7.833	26.58	6	6	0.4168
D5N vs. D5H	171	194.8	-23.75	26.58	6	6	1.264
D5N vs. pool/N	171	198.5	-27.5	26.58	6	6	1.463
D5N vs. pool/H	171	288.3	-117.3	26.58	6	6	6.238
D5H vs. pool/N	194.8	198.5	-3.75	26.58	6	6	0.1995
D5H vs. pool/H	194.8	288.3	-93.5	26.58	6	6	4.975
pool/N vs. pool/H	198.5	288.3	-89.75	26.58	6	6	4.775
